# Supplementary material for: Umbilical Cord Mesenchymal Stromal/Stem Cells and Their Interplay with Th-17 Cell Response Pathway
Source: Cells. 2024 Jan 16;13(2):169. doi: 10.3390/cells13020169 (PMC10814115; doi:10.3390/cells13020169)
Supplement: Supplementary file 1 [file cells-13-00169-s001.zip]

Archive with 1 entries (1 files):
- cells-2746168-supplementary.pdf
